# Supplementary material for: Humane and Comprehensive Management of Challenging Behaviour in Health and Social Care: Cross-Sectional Study Testing Newly Developed Instrument
Source: Healthcare (Basel). 2023 Mar 3;11(5):753. doi: 10.3390/healthcare11050753 (PMC10001172; doi:10.3390/healthcare11050753)
Supplement: Supplementary file 1 [file healthcare-11-00753-s001.zip]

Archive with 1 entries (1 files):
- healthcare-2213055-supplementary.pdf
